# Supplementary material for: Effect of Oat Flakes on Glycemic Variability, Dyslipidemia, and Pancreatic Duodenum Homeobox-1 (PDX-1) Level Among Adolescents with Type 1 Diabetes: A Randomized Crossover Study
Source: Nutrients. 2026 Jun 3;18(11):1802. doi: 10.3390/nu18111802 (PMC13258507; doi:10.3390/nu18111802)
Supplement: Supplementary file 1 [file nutrients-18-01802-s001.zip]

Archive with 1 entries (1 files):
- nutrients-4277842-supplementary.pdf
